# Supplementary material for: Design, Synthesis, and Bioactivity Evaluation of New Thiochromanone Derivatives Containing a Carboxamide Moiety
Source: Molecules. 2021 Jul 21;26(15):4391. doi: 10.3390/molecules26154391 (PMC8348251; doi:10.3390/molecules26154391)
Supplement: Supplementary file 1 [file molecules-26-04391-s001.zip]

Archive with 1 entries (1 files):
- molecules-1293168-supplementary.pdf
